# Supplementary material for: Evaluation of the Working Mechanism of a Newly Developed Powered Ankle–Foot Orthosis
Source: Sensors (Basel). 2024 Oct 11;24(20):6562. doi: 10.3390/s24206562 (PMC11510793; doi:10.3390/s24206562)
Supplement: Supplementary file 1 [file sensors-24-06562-s001.zip]

Archive with 1 entries (1 files):
- sensors-3190391-supplementary.pdf
